# Supplementary material for: Novel Filamin C Myofibrillar Myopathy Variants Cause Different Pathomechanisms and Alterations in Protein Quality Systems
Source: Cells. 2023 May 5;12(9):1321. doi: 10.3390/cells12091321 (PMC10177260; doi:10.3390/cells12091321)
Supplement: Supplementary file 1 [file cells-12-01321-s001.zip]

Archive with 1 entries (1 files):
- cells-2341153-supplementary.pdf
